# Supplementary material for: Global emergence and population dynamics of divergent serotype 3 CC180 pneumococci
Source: PLoS Pathog. 2018 Nov 26;14(11):e1007438. doi: 10.1371/journal.ppat.1007438 (PMC6283594; doi:10.1371/journal.ppat.1007438)
Supplement: S1 File — (XLSX) [file ppat.1007438.s002.xlsx]

## Sheet: main_combined.txt
Taxa Name	Alias1	Alias2	Accession	Study/Database	Serotype	In.Silico.St	Country	Region	Col.Year	Clinical.Manifest	Clade
UK.SC_3_ST180_Inv_2002	02-1198_Scotland_2002	02-1198	CACH1000000	Croucher et al	3	180	Scotland	Western Europe	2002	Inv	Clade_Ia
BO_1_ST180_Car_2007	07-2838_Bolivia_2007		CACI1000000	Croucher et al	3	180	Bolivia	South America	2007	Car	Clade_II
CZ_23_ST180_Inv_2003	BHN602_Czech_2003	BHN602	ERR025280	Croucher et al	3	180	Czech	Eastern Europe	2003	Inv	Clade_Ia
CZ_20_ST180_Inv_2002	BHN611_Czech_2002	BHN611	ERR025281	Croucher et al	3	180	Czech	Eastern Europe	2002	Inv	Clade_Ib
CZ_6_ST180_Inv_1999	BHN612_Czech_1999	BHN612	ERR025282	Croucher et al	3	180	Czech	Eastern Europe	1999	Inv	Clade_Ia
SW_34_ST180_Inv_2001	BHN341_Sweden_2001	BHN341	ERR025283	Croucher et al	3	180	Sweden	Western Europe	2001	Inv	Clade_Ia
CZ_19_ST180_Inv_2002	BHN603_Czech_2002	BHN603	ERR025284	Croucher et al	3	180	Czech	Eastern Europe	2002	Inv	Clade_Ia
CZ_22_ST180_Inv_2003	BHN604_Czech_2003	BHN604	ERR025285	Croucher et al	3	180	Czech	Eastern Europe	2003	Inv	Clade_Ia
CZ_9_ST180_Inv_2000	BHN605_Czech_2000	BHN605	ERR025286	Croucher et al	3	180	Czech	Eastern Europe	2000	Inv	Clade_Ia
CZ_17_ST180_Inv_2001	BHN606_Czech_2001	BHN606	ERR025287	Croucher et al	3	180	Czech	Eastern Europe	2001	Inv	Clade_Ia
CZ_7_ST180_Inv_1999	BHN607_Czech_1999	BHN607	ERR025288	Croucher et al	3	180	Czech	Eastern Europe	1999	Inv	Clade_Ib
CZ_21_ST180_Inv_2003	BHN608_Czech_2003	BHN608	ERR025289	Croucher et al	3	180	Czech	Eastern Europe	2003	Inv	Clade_Ia
CZ_28_ST180_Inv_2004	BHN609_Czech_2004	BHN609	ERR025290	Croucher et al	3	180	Czech	Eastern Europe	2004	Inv	Clade_Ia
CZ_11_ST180_Inv_2000	BHN610_Czech_2000	BHN610	ERR025291	Croucher et al	3	180	Czech	Eastern Europe	2000	Inv	Clade_Ia
SW_19_ST180_Inv_1999	BHN616_Sweden_1999	BHN616	ERR025293	Croucher et al	3	180	Sweden	Western Europe	1999	Inv	Clade_Ia
SW_21_ST180_Inv_1999	BHN623_Sweden_1999	BHN623	ERR025294	Croucher et al	3	180	Sweden	Western Europe	1999	Inv	Clade_Ia
SW_18_ST180_Inv_1999	BHN624_Sweden_1999	BHN624	ERR025295	Croucher et al	3	180	Sweden	Western Europe	1999	Inv	Clade_Ia
SW_17_ST180_Inv_1999	BHN625_Sweden_1999	BHN625	ERR025296	Croucher et al	3	180	Sweden	Western Europe	1999	Inv	Clade_Ia
SW_22_ST180_Inv_1999	BHN037_Sweden_1999	BHN037	ERR025297	Croucher et al	3	180	Sweden	Western Europe	1999	Inv	Clade_Ia
SW_20_ST180_Inv_1999	BHN167_Sweden_1999	BHN167	ERR025298	Croucher et al	3	180	Sweden	Western Europe	1999	Inv	Clade_Ia
SW_24_ST180_Inv_2000	BHN369_Sweden_2000	BHN369	ERR025301	Croucher et al	3	180	Sweden	Western Europe	2000	Inv	Clade_Ia
SW_30_ST180_Inv_2001	BHN383_Sweden_2001	BHN383	ERR025302	Croucher et al	3	180	Sweden	Western Europe	2001	Inv	Clade_Ia
SW_14_ST180_Inv_1998	BHN621_Sweden_1998	BHN621	ERR025303	Croucher et al	3	180	Sweden	Western Europe	1998	Inv	Clade_Ia
SW_15_ST180_Inv_1999	BHN622_Sweden_1999	BHN622	ERR025304	Croucher et al	3	180	Sweden	Western Europe	1999	Inv	Clade_Ia
SW_16_ST180_Inv_1999	BHN626_Sweden_1999	BHN626	ERR025306	Croucher et al	3	180	Sweden	Western Europe	1999	Inv	Clade_Ia
SW_13_ST180_Inv_1998	BHN638_Sweden_1998	BHN638	ERR025307	Croucher et al	3	180	Sweden	Western Europe	1998	Inv	Clade_Ia
SW_11_ST180_Inv_1998	BHN640_Sweden_1998	BHN640	ERR025308	Croucher et al	3	180	Sweden	Western Europe	1998	Inv	Clade_Ia
SW_23_ST180_Inv_2000	BHN628_Sweden_2000	BHN628	ERR025309	Croucher et al	3	180	Sweden	Western Europe	2000	Inv	Clade_Ia
SW_29_ST180_Inv_2000	BHN629_Sweden_2000	BHN629	ERR025310	Croucher et al	3	180	Sweden	Western Europe	2000	Inv	Clade_Ia
SW_25_ST180_Inv_2000	BHN630_Sweden_2000	BHN630	ERR025311	Croucher et al	3	180	Sweden	Western Europe	2000	Inv	Clade_Ia
SW_27_ST180_Inv_2000	BHN631_Sweden_2000	BHN631	ERR025312	Croucher et al	3	180	Sweden	Western Europe	2000	Inv	Clade_Ia
SW_12_ST180_Inv_1998	BHN632_Sweden_1998	BHN632	ERR025313	Croucher et al	3	180	Sweden	Western Europe	1998	Inv	Clade_Ia
SW_26_ST180_Inv_2000	BHN633_Sweden_2000	BHN633	ERR025314	Croucher et al	3	180	Sweden	Western Europe	2000	Inv	Clade_Ia
SW_35_ST180_Inv_2001	BHN636_Sweden_2001	BHN636	ERR025315	Croucher et al	3	180	Sweden	Western Europe	2001	Inv	Clade_Ia
SW_33_ST180_Inv_2001	BHN637_Sweden_2001	BHN637	ERR025316	Croucher et al	3	180	Sweden	Western Europe	2001	Inv	Clade_Ia
SW_9_ST180_Inv_1998	BHN642_Sweden_1998	BHN642	ERR025318	Croucher et al	3	180	Sweden	Western Europe	1998	Inv	Clade_Ia
SW_36_ST180_Inv_2003	BHN654_Sweden_2003	BHN654	ERR025319	Croucher et al	3	180	Sweden	Western Europe	2003	Inv	Clade_Ia
SW_37_ST180_Inv_2006	BHN657_Sweden_2006	BHN657	ERR025320	Croucher et al	3	180	Sweden	Western Europe	2006	Inv	Clade_Ia
SW_10_ST180_Inv_1998	BHN643_Sweden_1998	BHN643	ERR025321	Croucher et al	3	180	Sweden	Western Europe	1998	Inv	Clade_Ia
SW_28_ST180_Inv_2000	BHN644_Sweden_2000	BHN644	ERR025322	Croucher et al	3	180	Sweden	Western Europe	2000	Inv	Clade_Ia
SW_32_ST180_Inv_2001	BHN645_Sweden_2001	BHN645	ERR025323	Croucher et al	3	180	Sweden	Western Europe	2001	Inv	Clade_Ia
SW_31_ST180_Inv_2001	BHN646_Sweden_2001	BHN646	ERR025324	Croucher et al	3	180	Sweden	Western Europe	2001	Inv	Clade_Ia
SW_38_ST180_Inv_2007	BHN647_Sweden_2007	BHN647	ERR025325	Croucher et al	3	180	Sweden	Western Europe	2007	Inv	Clade_Ia
SW_7_ST180_Inv_1997	BHN650_Sweden_1997	BHN650	ERR025326	Croucher et al	3	180	Sweden	Western Europe	1997	Inv	Clade_Ia
SW_8_ST180_Inv_1997	BHN651_Sweden_1997	BHN651	ERR025327	Croucher et al	3	180	Sweden	Western Europe	1997	Inv	Clade_Ia
SW_6_ST180_Inv_1995	BHN577_Sweden_1995	BHN577	ERR026213	Croucher et al	3	180	Sweden	Western Europe	1995	Inv	Clade_Ia
SW_2_ST180_Inv_1994	BHN578_Sweden_1994	BHN578	ERR026214	Croucher et al	3	180	Sweden	Western Europe	1994	Inv	Clade_Ia
US_1_ST180_Inv_1993	BHN413_USA_1993	BHN413	ERR026215	Croucher et al	3	180	USA	North America	1993	Inv	Clade_Ia
US_4_ST180_Inv_1994	BHN570_USA_1994	BHN570	ERR026216	Croucher et al	3	180	USA	North America	1994	Inv	Clade_Ia
US_6_ST180_Inv_1995	BHN571_USA_1995	BHN571	ERR026217	Croucher et al	3	180	USA	North America	1995	Inv	Clade_Ia
US_2_ST180_Inv_1994	BHN572_USA_1994	BHN572	ERR026218	Croucher et al	3	180	USA	North America	1994	Inv	Clade_Ia
US_3_ST180_Inv_1994	BHN573_USA_1994	BHN573	ERR026219	Croucher et al	3	180	USA	North America	1994	Inv	Clade_Ia
US_5_ST180_Inv_1995	BHN574_USA_1995	BHN574	ERR026220	Croucher et al	3	180	USA	North America	1995	Inv	Clade_Ia
SW_4_ST180_Inv_1994	BHN575_Sweden_1994	BHN575	ERR026222	Croucher et al	3	180	Sweden	Western Europe	1994	Inv	Clade_Ia
SW_1_ST180_Inv_1994	BHN579_Sweden_1994	BHN579	ERR026224	Croucher et al	3	180	Sweden	Western Europe	1994	Inv	Clade_Ia
CZ_16_ST180_Inv_2001	BHN587_Czech_2001	BHN587	ERR026225	Croucher et al	3	180	Czech	Eastern Europe	2001	Inv	Clade_Ia
CZ_5_ST180_Inv_1998	BHN588_Czech_1998	BHN588	ERR026226	Croucher et al	3	180	Czech	Eastern Europe	1998	Inv	Clade_Ia
CZ_3_ST180_Inv_1996	BHN589_Czech_1996	BHN589	ERR026227	Croucher et al	3	180	Czech	Eastern Europe	1996	Inv	Clade_Ia
SW_3_ST180_Inv_1994	BHN580_Sweden_1994	BHN580	ERR026228	Croucher et al	3	180	Sweden	Western Europe	1994	Inv	Clade_Ia
UK.EN_1_ST180_Inv_1994	BHN582_England_1994	BHN582	ERR026230	Croucher et al	3	180	UK	Western Europe	1994	Inv	Clade_Ia
SW_5_ST180_Inv_1995	BHN583_Sweden_1995	BHN583	ERR026231	Croucher et al	3	180	Sweden	Western Europe	1995	Inv	Clade_Ia
SP_1_ST180_Inv_1994	BHN035_Spain_1994	BHN035	ERR026232	Croucher et al	3	180	Spain	Western Europe	1994	Inv	Clade_Ia
SP_2_ST180_Inv_1994	BHN584_Spain_1994	BHN584	ERR026233	Croucher et al	3	180	Spain	Western Europe	1994	Inv	Clade_Ia
CZ_4_ST180_Inv_1997	BHN585_Czech_1997	BHN585	ERR026234	Croucher et al	3	180	Czech	Eastern Europe	1997	Inv	Clade_Ia
CZ_2_ST180_Inv_1995	BHN586_Czech_1995	BHN586	ERR026235	Croucher et al	3	180	Czech	Eastern Europe	1995	Inv	Clade_Ib
CZ_18_ST180_Inv_2002	BHN590_Czech_2002	BHN590	ERR026237	Croucher et al	3	180	Czech	Eastern Europe	2002	Inv	Clade_Ia
CZ_14_ST180_Inv_2001	BHN599_Czech_2001	BHN599	ERR026238	Croucher et al	3	180	Czech	Eastern Europe	2001	Inv	Clade_Ia
CZ_24_ST180_Inv_2003	BHN600_Czech_2003	BHN600	ERR026239	Croucher et al	3	180	Czech	Eastern Europe	2003	Inv	Clade_Ia
CZ_1_ST180_Inv_1995	BHN601_Czech_1995	BHN601	ERR026240	Croucher et al	3	180	Czech	Eastern Europe	1995	Inv	Clade_Ia
CZ_25_ST180_Inv_2003	BHN591_Czech_2003	BHN591	ERR026241	Croucher et al	3	180	Czech	Eastern Europe	2003	Inv	Clade_Ia
CZ_10_ST180_Inv_2000	BHN592_Czech_2000	BHN592	ERR026242	Croucher et al	3	180	Czech	Eastern Europe	2000	Inv	Clade_Ia
CZ_13_ST180_Inv_2001	BHN593_Czech_2001	BHN593	ERR026243	Croucher et al	3	180	Czech	Eastern Europe	2001	Inv	Clade_Ia
CZ_26_ST180_Inv_2003	BHN594_Czech_2003	BHN594	ERR026244	Croucher et al	3	180	Czech	Eastern Europe	2003	Inv	Clade_Ia
CZ_15_ST180_Inv_2001	BHN595_Czech_2001	BHN595	ERR026245	Croucher et al	3	180	Czech	Eastern Europe	2001	Inv	Clade_Ia
CZ_27_ST180_Inv_2003	BHN596_Czech_2003	BHN596	ERR026246	Croucher et al	3	180	Czech	Eastern Europe	2003	Inv	Clade_Ia
CZ_8_ST180_Inv_2000	BHN597_Czech_2000	BHN597	ERR026247	Croucher et al	3	180	Czech	Eastern Europe	2000	Inv	Clade_Ia
CZ_12_ST180_Inv_2000	BHN598_Czech_2000	BHN598	ERR026248	Croucher et al	3	180	Czech	Eastern Europe	2000	Inv	Clade_Ia
UK.EN.SH_2_ST180_Car_2009	UoS0103		ERR044882	BIGSDB	3	180	UK	Western Europe	2009	Car	Clade_Ia
UK.EN.SH_3_ST180_Car_2009	UoS0272		ERR044929	BIGSDB	3	180	UK	Western Europe	2009	Car	Clade_Ia
UK.EN.SH_9_ST180_Car_2009	UoS5023		ERR045405	BIGSDB	3	180	UK	Western Europe	2009	Car	Clade_Ia
UK.EN.SH_5_ST180_Car_2009	UoS3033		ERR046055	BIGSDB	3	180	UK	Western Europe	2009	Car	Clade_Ia
UK.EN.SH_6_ST180_Car_2009	UoS3205		ERR046102	BIGSDB	3	180	UK	Western Europe	2009	Car	Clade_Ia
UK.EN.SH_7_ST180_Car_2009	UoS4027		ERR046150	BIGSDB	3	180	UK	Western Europe	2009	Car	Clade_Ia
UK.EN.SH_8_ST180_Car_2009	UoS4133		ERR046176	BIGSDB	3	180	UK	Western Europe	2009	Car	Clade_Ia
TH_1_ST180_Car_2008	ERR048063_Thailand_2008	ERR048063	ERR048063	Croucher et al	3	180	Thailand	Asia	2008	Car	Clade_Ib
UK.EN.SH_4_ST180_Car_2009	UoS2370		ERR048220	BIGSDB	3	180	UK	Western Europe	2009	Car	Clade_Ia
TH_2_ST180_Car_2008	ERR051605_Thailand_2008	ERR051605	ERR051605	Croucher et al	3	180	Thailand	Asia	2008	Car	Clade_Ib
TH_4_ST180_Car_2009	ERR056793_Thailand_2009	ERR056793	ERR056793	Croucher et al	3	180	Thailand	Asia	2009	Car	Clade_Ib
US.MA_27_ST180_Car_2004	ERR067983_USA_MA_2004		ERR067983	SPARC/MA	3	180	USA	North America	2004	Car	Clade_Ia
US.MA_28_ST180_Car_2004	ERR067989_USA_MA_2004		ERR067989	SPARC/MA	3	180	USA	North America	2004	Car	Clade_Ia
US.MA_25_ST180_Car_2004	ERR068006_USA_MA_2004		ERR068006	SPARC/MA	3	180	USA	North America	2004	Car	Clade_Ia
US.MA_23_ST180_Car_2004	ERR069689_USA_MA_2004		ERR069689	SPARC/MA	3	180	USA	North America	2004	Car	Clade_Ia
US.MA_26_ST180_Car_2004	ERR069701_USA_MA_2004		ERR069701	SPARC/MA	3	180	USA	North America	2004	Car	Clade_Ia
US.MA_24_ST180_Car_2004	ERR069716_USA_MA_2004		ERR069716	SPARC/MA	3	180	USA	North America	2004	Car	Clade_Ia
US.MA_16_ST180_Car_2001	ERR069748_USA_MA_2001		ERR069748	SPARC/MA	3	180	USA	North America	2001	Car	Clade_Ia
US.MA_17_ST180_Car_2001	ERR069750_USA_MA_2001		ERR069750	SPARC/MA	3	180	USA	North America	2001	Car	Clade_Ia
US.MA_18_ST180_Car_2001	ERR069832_USA_MA_2001		ERR069832	SPARC/MA	3	180	USA	North America	2001	Car	Clade_Ia
ZA_15_ST180_Car_2012	GPS_ZA_carriage_SP1329		ERR1065297	GPS	3	180	South Africa	Africa	2012	Car	Clade_Ia
ZA_9_ST180_Car_2010	GPS_ZA_carriage_SP1761		ERR1066160	GPS	3	180	South Africa	Africa	2010	Car	Clade_Ia
ZA_22_ST180_Inv_2014	GPS_ZA_2972		ERR1066375	GPS	3	180	South Africa	Africa	2014	Inv	Clade_Ia
MO_1_ST12319_Inv_2012	GPS_MA_41		ERR1191883	GPS	3	12319	Morocco	Africa	2012	Inv	Clade_Ib
GM_7_ST180_Car_2010	GPS_GM_2075		ERR1192052	GPS	3	180	The Gambia	Africa	2010	Car	Clade_II
US.MN_61_ST180_Inv_2009	GPS_US_2009217723_R1		ERR1202569	GPS	3	180	USA	North America	2009	Inv	Clade_Ia
US.MN_62_ST180_Inv_2009	GPS_US_2009217737_R1		ERR1202571	GPS	3	180	USA	North America	2009	Inv	Clade_Ia
US.MN_63_ST180_Inv_2009	GPS_US_2010200702_R1		ERR1202579	GPS	3	180	USA	North America	2009	Inv	Clade_Ia
HK_5_ST180_Car_2000	GPS_HK_25		ERR1214531	GPS	3	180	China	Asia	2000	Car	Clade_Ib
HK_6_ST180_Car_2000	GPS_HK_26		ERR1214532	GPS	3	180	China	Asia	2000	Car	Clade_II
HK_7_ST180_Car_2000	GPS_HK_28		ERR1214534	GPS	3	180	China	Asia	2000	Car	Clade_Ib
HK_8_ST180_Car_2000	GPS_HK_29		ERR1214535	GPS	3	180	China	Asia	2000	Car	Clade_Ib
HK_10_ST180_Car_2000	GPS_HK_30		ERR1214536	GPS	3	180	China	Asia	2000	Car	Clade_Ib
HK_11_ST180_Car_2000	GPS_HK_31		ERR1214537	GPS	3	180	China	Asia	2000	Car	Clade_Ib
HK_12_ST180_Car_2000	GPS_HK_33		ERR1214539	GPS	3	180	China	Asia	2000	Car	Clade_II
HK_13_ST180_Car_2000	GPS_HK_34		ERR1214540	GPS	3	180	China	Asia	2000	Car	Clade_II
HK_14_ST180_Car_2000	GPS_HK_35		ERR1214541	GPS	3	180	China	Asia	2000	Car	Clade_Ib
HK_15_ST180_Car_2000	GPS_HK_36		ERR1214542	GPS	3	180	China	Asia	2000	Car	Clade_Ib
HK_16_ST180_Car_2000	GPS_HK_37		ERR1214543	GPS	3	180	China	Asia	2000	Car	Clade_II
HK_17_ST180_Car_2000	GPS_HK_60		ERR1214566	GPS	3	180	China	Asia	2000	Car	Clade_Ib
HK_18_ST180_Inv_2001	GPS_HK_160		ERR1214664	GPS	3	180	China	Asia	2001	Inv	Clade_Ib
ZA_21_ST180_Inv_2014	GPS_ZA_2864		ERR1214707	GPS	3	180	South Africa	Africa	2014	Inv	Clade_Ia
US.MA_39_ST180_Car_2007	ERR129212_USA_MA_2007		ERR129212	SPARC/MA	3	180	USA	North America	2007	Car	Clade_Ia
US.MN_64_ST180_Inv_2009	GPS_US_2010209960_R1		ERR1333962	GPS	3	180	USA	North America	2009	Inv	Clade_Ia
QA_1_ST180_Inv_2012	GPS_US_PATH6911		ERR1422377	GPS	3	180	Qatar	Asia	2012	Inv	Clade_Ia
QA_2_ST180_Inv_2014	GPS_US_PATH7000		ERR1422389	GPS	3	180	Qatar	Asia	2014	Inv	Clade_Ia
PE_1_ST5616_Inv_2007	GPS_US_PATH2248_R1		ERR1422414	GPS	3	5616	Peru	South America	2007	Inv	Clade_Ib
US.CN_50_ST180_Inv_2009	GPS_US_2009216821_R1		ERR1422653	GPS	3	180	USA	North America	2009	Inv	Clade_Ia
US.MD_56_ST180_Inv_2009	GPS_US2009216892_R1		ERR1422679	GPS	3	180	USA	North America	2009	Inv	Clade_Ia
US.NM_106_ST180_Inv_2012	GPS_US2013202655_R1		ERR1422693	GPS	3	180	USA	North America	2012	Inv	Clade_II
GM_1_ST180_Car_2008	GPS_GM_2267		ERR1430879	GPS	3	180	The Gambia	Africa	2008	Car	Clade_II
HK_4_ST180_Inv_2000	GPS_HK_239		ERR1453572	GPS	3	180	China	Asia	2000	Inv	Clade_II
HK_19_ST180_Inv_2001	GPS_HK_251		ERR1453583	GPS	3	180	China	Asia	2001	Inv	Clade_Ib
HK_1_ST180_Inv_1996	GPS_HK_260		ERR1453592	GPS	3	180	China	Asia	1996	Inv	Clade_Ia
HK_2_ST180_Inv_1999	GPS_HK_273		ERR1453603	GPS	3	180	China	Asia	1999	Inv	Clade_II
HK_3_ST180_Inv_1999	GPS_HK_275		ERR1453605	GPS	3	180	China	Asia	1999	Inv	Clade_II
HK_9_ST180_Inv_2000	GPS_HK_296		ERR1453624	GPS	3	180	China	Asia	2000	Inv	Clade_Ia
HK_23_ST180_Car_2010	GPS_HK_308		ERR1453636	GPS	3	180	China	Asia	2010	Car	Clade_Ia
HK_24_ST180_Car_2011	GPS_HK_333		ERR1453660	GPS	3	180	China	Asia	2011	Car	Clade_Ia
HK_20_ST180_Car_2009	GPS_HK_389		ERR1453716	GPS	3	180	China	Asia	2009	Car	Clade_Ib
HK_21_ST180_Car_2009	GPS_HK_390		ERR1453717	GPS	3	180	China	Asia	2009	Car	Clade_Ib
HK_22_ST180_Car_2009	GPS_HK_391		ERR1453718	GPS	3	180	China	Asia	2009	Car	Clade_Ib
MY_1_ST180_Unk_Unk	MY_UMSP_43		ERR1540735	GPS	3	180		Unk	Unk	Unk	Clade_II
US.GA_33_ST180_Inv_2006	7541_06		ERR326353	GPS	3	180	USA	North America	2006	Inv	Clade_Ia
US.MD_29_ST180_Inv_2004	8871_04		ERR326408	GPS	3	180	USA	North America	2004	Inv	Clade_II
US.GA_52_ST180_Inv_2009	2009211969		ERR425473	GPS	3	180	USA	North America	2009	Inv	Clade_Ia
US.CA_47_ST180_Inv_2009	2009216680		ERR433724	GPS	3	180	USA	North America	2009	Inv	Clade_Ia
US.GA_9_ST180_Inv_1999	4754_99		ERR433942	GPS	3	180	USA	North America	1999	Inv	Clade_Ia
US.MN_11_ST180_Inv_1999	3049_03		ERR433965	GPS	3	180	USA	North America	1999	Inv	Clade_Ia
US.NM_65_ST180_Inv_2009	2009215635		ERR433970	GPS	3	180	USA	North America	2009	Inv	Clade_Ia
US.MD_55_ST180_Inv_2009	2009212708		ERR434003	GPS	3	180	USA	North America	2009	Inv	Clade_Ia
US.MD_7_ST180_Inv_1998	2989_99		ERR438951	GPS	3	180	USA	North America	1998	Inv	Clade_Ia
US.TN_8_ST180_Inv_1998	1568_99		ERR449094	GPS	3	180	USA	North America	1998	Inv	Clade_Ia
US.MD_10_ST180_Inv_1999	5754_00		ERR449184	GPS	3	180	USA	North America	1999	Inv	Clade_Ia
ZA_13_ST180_Inv_2012	ZA_GPS_SP153		ERR490761	GPS	3	180	South Africa	Africa	2012	Inv	Clade_Ia
PE_2_ST9060_Inv_2011	PATH5945		ERR505467	GPS	3	9060	Peru	South America	2011	Inv	Clade_Ib
PE_3_ST9060_Car_Unk	PATH3184		ERR505552	GPS	3	9060	Peru	South America	Unk	Car	Clade_Ib
US.MN_58_ST10179_Inv_2009	2010210051		ERR505792	GPS	3	10179	USA	North America	2009	Inv	Clade_Ia
US.NY_13_ST180_Inv_1999	1461_00		ERR505837	GPS	3	180	USA	North America	1999	Inv	Clade_Ia
US.MN_57_ST180_Inv_2009	2009206428		ERR505857	GPS	3	180	USA	North America	2009	Inv	Clade_Ia
US.GA_51_ST180_Inv_2009	2009210961		ERR505859	GPS	3	180	USA	North America	2009	Inv	Clade_Ia
US.TN_71_ST180_Inv_2009	2009211244		ERR505881	GPS	3	180	USA	North America	2009	Inv	Clade_Ia
US.NY_67_ST180_Inv_2009	2009212786		ERR505890	GPS	3	180	USA	North America	2009	Inv	Clade_Ia
ZA_14_ST180_Inv_2012	ZA_GPS_SP71		ERR505961	GPS	3	180	South Africa	Africa	2012	Inv	Clade_II
US.OR_69_ST180_Inv_2009	2009212847		ERR505988	GPS	3	180	USA	North America	2009	Inv	Clade_Ia
US.NM_66_ST180_Inv_2009	2009215685		ERR506000	GPS	3	180	USA	North America	2009	Inv	Clade_Ia
US.CN_49_ST180_Inv_2009	2010216285		ERR506050	GPS	3	180	USA	North America	2009	Inv	Clade_II
ZA_1_ST180_Inv_2005	ZA_GPS_SP417		ERR568606	GPS	3	180	South Africa	Africa	2005	Inv	Clade_Ia
ZA_2_ST180_Inv_2005	ZA_GPS_SP439		ERR568628	GPS	3	180	South Africa	Africa	2005	Inv	Clade_Ia
US.GA_98_ST180_Inv_2012	2013202396		ERR596394	GPS	3	180	USA	North America	2012	Inv	Clade_Ia
US.CA_93_ST180_Inv_2012	2012225296		ERR596395	GPS	3	180	USA	North America	2012	Inv	Clade_Ia
US.GA_99_ST180_Inv_2012	2013207647		ERR596400	GPS	3	180	USA	North America	2012	Inv	Clade_II
US.CN_48_ST180_Inv_2009	2009218318		ERR600091	GPS	3	180	USA	North America	2009	Inv	Clade_Ia
US.TN_72_ST180_Inv_2009	2009218367		ERR600093	GPS	3	180	USA	North America	2009	Inv	Clade_II
US.TN_73_ST180_Inv_2009	2009218379		ERR600095	GPS	3	180	USA	North America	2009	Inv	Clade_Ia
US.NY_68_ST180_Inv_2009	2009220011		ERR600103	GPS	3	180	USA	North America	2009	Inv	Clade_II
US.MN_102_ST180_Inv_2012	2012217854		ERR600121	GPS	3	180	USA	North America	2012	Inv	Clade_Ia
US.TN_112_ST180_Inv_2012	2012223303		ERR600175	GPS	3	180	USA	North America	2012	Inv	Clade_II
US.TN_113_ST180_Inv_2012	2013209090		ERR600244	GPS	3	180	USA	North America	2012	Inv	Clade_Ia
US.GA_97_ST180_Inv_2012	2012215453		ERR600270	GPS	3	180	USA	North America	2012	Inv	Clade_Ia
US.TN_111_ST180_Inv_2012	2012215821		ERR600278	GPS	3	180	USA	North America	2012	Inv	Clade_II
ZA_3_ST180_Inv_2007	GPS_ZA_754		ERR600352	GPS	3	180	South Africa	Africa	2007	Inv	Clade_Ia
ZA_4_ST180_Inv_2007	GPS_ZA_782		ERR600380	GPS	3	180	South Africa	Africa	2007	Inv	Clade_Ia
US.CO_95_ST10768_Inv_2012	2012220662		ERR662324	GPS	3	10768	USA	North America	2012	Inv	Clade_Ia
US.CN_94_ST180_Inv_2012	2012221577		ERR662327	GPS	3	180	USA	North America	2012	Inv	Clade_II
US.NY_108_ST180_Inv_2012	2012222486		ERR662330	GPS	3	180	USA	North America	2012	Inv	Clade_II
US.MD_100_ST180_Inv_2012	2013206215		ERR662337	GPS	3	180	USA	North America	2012	Inv	Clade_Ia
US.NY_109_ST180_Inv_2012	2013205799		ERR662345	GPS	3	180	USA	North America	2012	Inv	Clade_Ia
US.MN_101_ST180_Inv_2012	2012215624		ERR662377	GPS	3	180	USA	North America	2012	Inv	Clade_Ia
US.NM_104_ST180_Inv_2012	2012217987		ERR662406	GPS	3	180	USA	North America	2012	Inv	Clade_Ia
US.GA_96_ST180_Inv_2012	2012210259		ERR662416	GPS	3	180	USA	North America	2012	Inv	Clade_Ia
US.NY_107_ST180_Inv_2012	2012216057		ERR662438	GPS	3	180	USA	North America	2012	Inv	Clade_Ia
US.NM_105_ST180_Inv_2012	2013213407		ERR662447	GPS	3	180	USA	North America	2012	Inv	Clade_II
ZA_8_ST180_Inv_2010	GPS_ZA_1927		ERR714707	GPS	3	180	South Africa	Africa	2010	Inv	Clade_Ia
ZA_7_ST180_Inv_2010	GPS_ZA_1764		ERR730767	GPS	3	180	South Africa	Africa	2010	Inv	Clade_Ia
US.OR_110_ST180_Inv_2012	GPS_US_2013208713		ERR742339	GPS	3	180	USA	North America	2012	Inv	Clade_Ia
US.MN_103_ST180_Inv_2012	GPS_US_2013212843		ERR742341	GPS	3	180	USA	North America	2012	Inv	Clade_Ia
US.MN_21_ST11873_Inv_2003	GPS_US_8724_03		ERR742358	GPS	3	11873	USA	North America	2003	Inv	Clade_Ia
US.CA_32_ST180_Inv_2006	GPS_US_6827_06		ERR742370	GPS	3	180	USA	North America	2006	Inv	Clade_II
US.NM_44_ST180_Inv_2007	GPS_US_7565_07		ERR742385	GPS	3	180	USA	North America	2007	Inv	Clade_Ia
US.TN_22_ST180_Inv_2003	GPS_US_6848_04		ERR742479	GPS	3	180	USA	North America	2003	Inv	Clade_Ia
US.MD_34_ST180_Inv_2006	GPS_US_3192_07		ERR742492	GPS	3	180	USA	North America	2006	Inv	Clade_Ia
US.CA_45_ST180_Inv_2008	GPS_US_2008230676		ERR742509	GPS	3	180	USA	North America	2008	Inv	Clade_Ia
US.GA_31_ST180_Inv_2005	GPS_US_4295_05		ERR742526	GPS	3	180	USA	North America	2005	Inv	Clade_Ia
US.CA_15_ST180_Inv_2001	GPS_US_3532_02		ERR742533	GPS	3	180	USA	North America	2001	Inv	Clade_Ia
US.NM_46_ST180_Inv_2008	GPS_US_2009201257		ERR742543	GPS	3	180	USA	North America	2008	Inv	Clade_Ia
US.MN_30_ST180_Inv_2004	GPS_US_5713_05		ERR742546	GPS	3	180	USA	North America	2004	Inv	Clade_Ia
US.MD_19_ST180_Inv_2001	GPS_US_4771_02		ERR742564	GPS	3	180	USA	North America	2001	Inv	Clade_Ia
US.MN_20_ST180_Inv_2002	GPS_US_4589_04		ERR742594	GPS	3	180	USA	North America	2002	Inv	Clade_Ia
US.CN_14_ST180_Inv_2000	GPS_US_1547_01		ERR742596	GPS	3	180	USA	North America	2000	Inv	Clade_Ia
US.MN_59_ST180_Inv_2009	GPS_US_2009210887_R1		ERR742608	GPS	3	180	USA	North America	2009	Inv	Clade_Ia
US.MN_60_ST180_Inv_2009	GPS_US_2009217643_R1		ERR742613	GPS	3	180	USA	North America	2009	Inv	Clade_Ia
US.TN_74_ST180_Inv_2009	GPS_US_2009215761_R1		ERR742646	GPS	3	180	USA	North America	2009	Inv	Clade_Ia
US.TN_75_ST180_Inv_2009	GPS_US_2009215803_R1		ERR742648	GPS	3	180	USA	North America	2009	Inv	Clade_II
US.TN_76_ST180_Inv_2009	GPS_US_2010205394_R1		ERR742651	GPS	3	180	USA	North America	2009	Inv	Clade_Ia
US.OR_70_ST180_Inv_2009	GPS_US_2010208368_R1		ERR742658	GPS	3	180	USA	North America	2009	Inv	Clade_Ia
IN_1_ST180_Unk_Unk	GPS_US_PATH1780		ERR750770	GPS	3	180	India	Asia	Unk	Unk	Clade_Ib
TT_5_ST180_Inv_Unk	GPS_US_PATH6488		ERR751100	GPS	3	180	Trinidad and Tobago	South America	Unk	Inv	Clade_Ia
TT_3_ST180_Inv_Unk	GPS_US_PATH6452		ERR751166	GPS	3	180	Trinidad and Tobago	South America	Unk	Inv	Clade_Ia
TT_4_ST180_Inv_Unk	GPS_US_PATH6475		ERR751188	GPS	3	180	Trinidad and Tobago	South America	Unk	Inv	Clade_II
ZA_19_ST180_Inv_2013	GPS_ZA_2761		ERR774256	GPS	3	180	South Africa	Africa	2013	Inv	Clade_Ia
ZA_18_ST180_Inv_2013	GPS_ZA_2599		ERR774555	GPS	3	180	South Africa	Africa	2013	Inv	Clade_Ia
GM_6_ST180_Inv_2010	GPS_GM_0979		ERR870097	GPS	3	180	The Gambia	Africa	2010	Inv	Clade_II
GM_2_ST180_Car_2009	GPS_GM_1074		ERR870190	GPS	3	180	The Gambia	Africa	2009	Car	Clade_II
GM_3_ST180_Car_2009	GPS_GM_1098		ERR870204	GPS	3	180	The Gambia	Africa	2009	Car	Clade_II
GM_4_ST180_Car_2009	GPS_GM_1206		ERR870310	GPS	3	180	The Gambia	Africa	2009	Car	Clade_Ia
TT_1_ST180_Inv_1998	GPS_US_PATH6515		ERR876674	GPS	3	180	Trinidad and Tobago	South America	1998	Inv	Clade_Ia
TT_2_ST180_Inv_2013	GPS_US_PATH6528		ERR876687	GPS	3	180	Trinidad and Tobago	South America	2013	Inv	Clade_II
PL_1_ST180_Inv_2004	GPS_PL_2051_04		ERR876737	GPS	3	180	Poland	Eastern Europe	2004	Inv	Clade_Ia
PL_2_ST180_Inv_2006	GPS_PL_567_06		ERR876753	GPS	3	180	Poland	Eastern Europe	2006	Inv	Clade_Ia
PL_3_ST180_Inv_2007	GPS_PL_3629_07		ERR876778	GPS	3	180	Poland	Eastern Europe	2007	Inv	Clade_Ia
PL_4_ST180_Inv_2008	GPS_PL_4036_08		ERR884304	GPS	3	180	Poland	Eastern Europe	2008	Inv	Clade_Ia
PL_5_ST180_Inv_2009	GPS_PL_4980_09		ERR884330	GPS	3	180	Poland	Eastern Europe	2009	Inv	Clade_Ia
PL_6_ST180_Inv_2010	GPS_PL_1533_10		ERR884352	GPS	3	180	Poland	Eastern Europe	2010	Inv	Clade_Ia
PL_7_ST180_Inv_2010	GPS_PL_1884_10		ERR884356	GPS	3	180	Poland	Eastern Europe	2010	Inv	Clade_Ia
PL_8_ST180_Inv_2011	GPS_PL_4220_11		ERR884389	GPS	3	180	Poland	Eastern Europe	2011	Inv	Clade_Ia
PL_11_ST180_Inv_2012	GPS_PL_3151_12		ERR884413	GPS	3	180	Poland	Eastern Europe	2012	Inv	Clade_Ia
PL_9_ST180_Inv_2012	GPS_PL_6051_12		ERR884426	GPS	3	180	Poland	Eastern Europe	2012	Inv	Clade_Ia
PL_10_ST180_Inv_2012	GPS_PL_7527_12		ERR884440	GPS	3	180	Poland	Eastern Europe	2012	Inv	Clade_Ia
PL_12_ST180_Inv_2013	GPS_PL_2231_13		ERR884451	GPS	3	180	Poland	Eastern Europe	2013	Inv	Clade_II
TH_3_ST180_Inv_2009	GPS_TH_BK_0250		ERR884476	GPS	3	180	Thailand	Asia	2009	Inv	Clade_II
TH_5_ST180_Inv_2010	GPS_TH_BK_0413		ERR884532	GPS	3	180	Thailand	Asia	2010	Inv	Clade_II
TH_6_ST180_Inv_2011	GPS_TH_BK_0526		ERR884581	GPS	3	180	Thailand	Asia	2011	Inv	Clade_II
TH_7_ST180_Inv_2011	GPS_TH_BK_0581		ERR884609	GPS	3	180	Thailand	Asia	2011	Inv	Clade_II
TH_8_ST180_Inv_2012	GPS_TH_BK_0672		ERR884656	GPS	3	180	Thailand	Asia	2012	Inv	Clade_II
TH_9_ST180_Inv_2012	GPS_TH_BK_0738		ERR884695	GPS	3	180	Thailand	Asia	2012	Inv	Clade_II
US.NA_77_ST180_Car_2010	ERR907007_USA_NA_2010		ERR907007	Native American	3	180	USA	North America	2010	Car	Clade_Ia
US.NA_90_ST180_Car_2011	ERR907022_USA_NA_2011		ERR907022	Native American	3	180	USA	North America	2011	Car	Clade_Ia
US.NA_12_ST180_Car_1999	ERR907261_USA_NA_1999		ERR907261	Native American	3	180	USA	North America	1999	Car	Clade_Ia
US.NA_91_ST180_Car_2011	ERR907297_USA_NA_2011		ERR907297	Native American	3	180	USA	North America	2011	Car	Clade_II
US.NA_78_ST180_Car_2010	ERR907315_USA_NA_2010		ERR907315	Native American	3	180	USA	North America	2010	Car	Clade_Ia
US.NA_79_ST180_Car_2010	ERR907331_USA_NA_2010		ERR907331	Native American	3	180	USA	North America	2010	Car	Clade_Ia
US.NA_92_ST180_Car_2011	ERR907351_USA_NA_2011		ERR907351	Native American	3	180	USA	North America	2011	Car	Clade_II
US.NA_41_ST180_Car_2007	ERR907466_USA_NA_2007		ERR907466	Native American	3	180	USA	North America	2007	Car	Clade_II
US.NA_35_ST180_Car_2006	ERR907512_USA_NA_2006		ERR907512	Native American	3	180	USA	North America	2006	Car	Clade_Ia
US.NA_36_ST180_Car_2006	ERR907591_USA_NA_2006		ERR907591	Native American	3	180	USA	North America	2006	Car	Clade_Ia
US.NA_37_ST180_Car_2006	ERR907688_USA_NA_2006		ERR907688	Native American	3	180	USA	North America	2006	Car	Clade_II
US.NA_38_ST180_Car_2006	ERR907689_USA_NA_2006		ERR907689	Native American	3	180	USA	North America	2006	Car	Clade_II
US.NA_42_ST180_Car_2007	ERR907805_USA_NA_2007		ERR907805	Native American	3	180	USA	North America	2007	Car	Clade_Ia
US.NA_43_ST180_Car_2007	ERR907830_USA_NA_2007		ERR907830	Native American	3	180	USA	North America	2007	Car	Clade_Ia
ZA_5_ST180_Car_2009	GPS_ZA_carriage_SP159		ERR925056	GPS	3	180	South Africa	Africa	2009	Car	Clade_Ia
ZA_17_ST180_Car_2013	GPS_ZA_carriage_SP990		ERR925239	GPS	3	180	South Africa	Africa	2013	Car	Clade_Ia
MA_1_ST3798_Inv_2002	GPS_MY_25		ERR956297	GPS	3	3798	Malaysia	Asia	2002	Inv	Clade_Ib
NP_1_ST180_Car_2014	GPS_NP_7239		ERR980350	GPS	3	180	Nepal	Asia	2014	Car	Clade_Ib
UK.SC_1_ST180_Inv_1999	99-4038_Scotland_1999	99-4038	FQ312041	Croucher et al	3	180	Scotland	Western Europe	1999	Inv	Clade_Ia
NE_1_ST180_Car_2003	03-4183_Netherlands_2003	03_4183	FQ312043	Croucher et al	3	180	Netherlands	Western Europe	2003	Car	Clade_Ia
UK.SC_2_ST180_Inv_1999	99-4039_Scotland_1999	99-4039	FQ312044	Croucher et al	3	180	Scotland	Western Europe	1999	Inv	Clade_Ia
NE_2_ST180_Car_2003	03-4156_Netherlands_2003	03_4156	FQ312045	Croucher et al	3	180	Netherlands	Western Europe	2003	Car	Clade_II
BE_1_ST180_Car_2013	GPS_BY_027		ERR1788233	GPS	3	180	Belarus	Eastern Europe	2013	Car	Clade_Ia
BE_2_ST180_Inv_2014	GPS_BY_154		ERR1788254	GPS	3	180	Belarus	Eastern Europe	2014	Inv	Clade_Ia
BR_1_ST180_Inv_2008	GPS_BR_0787_08		ERR1788466	GPS	3	180	Brazil	South America	2008	Inv	Clade_Ib
BR_10_ST180_Inv_2009	GPS_BR_0455_09		ERR1788539	GPS	3	180	Brazil	South America	2009	Inv	Clade_Ib
BR_2_ST180_Inv_2008	GPS_BR_0056_08		ERR1788360	GPS	3	180	Brazil	South America	2008	Inv	Clade_Ib
BR_3_ST180_Inv_2008	GPS_BR_0143_08		ERR1788370	GPS	3	180	Brazil	South America	2008	Inv	Clade_Ib
BR_4_ST180_Inv_2008	GPS_BR_0234_08		ERR1788381	GPS	3	180	Brazil	South America	2008	Inv	Clade_Ib
BR_5_ST180_Inv_2008	GPS_BR_0323_08		ERR1788393	GPS	3	180	Brazil	South America	2008	Inv	Clade_Ib
BR_6_ST180_Inv_2008	GPS_BR_0426_08		ERR1788408	GPS	3	180	Brazil	South America	2008	Inv	Clade_Ib
BR_7_ST180_Inv_2008	GPS_BR_0449_08		ERR1788411	GPS	3	180	Brazil	South America	2008	Inv	Clade_II
BR_8_ST180_Inv_2009	GPS_BR_0501_09		ERR1788545	GPS	3	180	Brazil	South America	2009	Inv	Clade_Ib
BR_9_ST180_Inv_2009	GPS_BR_0320_09		ERR1788517	GPS	3	180	Brazil	South America	2009	Inv	Clade_Ib
NZ_1_ST180_Inv_2007	GPS_NZ_SPN0777		ERR1788054	GPS	3	180	New Zealand	Asia	2007	Inv	Clade_Ib
NZ_2_ST180_Inv_2013	GPS_NZ_SPN1415		ERR1788104	GPS	3	180	New Zealand	Asia	2013	Inv	Clade_Ia
NZ_3_ST180_Inv_2013	GPS_NZ_SPN143		ERR1788103	GPS	3	180	New Zealand	Asia	2013	Inv	Clade_II
NZ_4_ST180_Inv_2014	GPS_NZ_14SP0863		ERR1788119	GPS	3	180	New Zealand	Asia	2014	Inv	Clade_Ia
NZ_5_ST180_Inv_2014	GPS_NZ_14SP0982		ERR1788120	GPS	3	180	New Zealand	Asia	2014	Inv	Clade_II
NZ_6_ST180_Inv_2014	GPS_NZ_14SP1305		ERR1788124	GPS	3	180	New Zealand	Asia	2014	Inv	Clade_Ib
RU_1_ST180_Car_2014	GPS_RU_184		ERR1788221	GPS	3	180	Russian Federation	Eastern Europe	2014	Car	Clade_Ia
US.MA_114_ST180_Car_2014	LE4606_USA_MA_2014	LE4606	SRR6817989	SPARC/MA	3	180	USA	North America	2014	Car	Clade_Ia
US.MA_115_ST180_Car_2014	LE4687_USA_MA_2014	LE4687	SRR6818274	SPARC/MA	3	180	USA	North America	2014	Car	Clade_II
US.MA_116_ST180_Car_2014	LE4714_USA_MA_2014	LE4714	SRR6818407	SPARC/MA	3	180	USA	North America	2014	Car	Clade_II
US.MA_117_ST180_Car_2014	LE4730_USA_MA_2014	LE4730	SRR6817904	SPARC/MA	3	180	USA	North America	2014	Car	Clade_II
US.MA_118_ST180_Car_2014	NP7683_USA_MA_2014	NP7683	SRR6818430	SPARC/MA	3	180	USA	North America	2014	Car	Clade_II
US.MA_53_ST180_Car_2009	BR1268_USA_MA_2009	BR1268	SRR6817951	SPARC/MA	3	180	USA	North America	2009	Car	Clade_II
US.MA_54_ST180_Car_2009	CH2241_USA_MA_2009	CH2241	SRR6818395	SPARC/MA	3	180	USA	North America	2009	Car	Clade_Ia
US.MA_80_ST180_Car_2011	BMC015_USA_MA_2011	BMC015	SRR6817754	SPARC/MA	3	180	USA	North America	2011	Car	Clade_II
US.MA_81_ST180_Car_2011	CH2439_USA_MA_2011	CH2439	SRR6818256	SPARC/MA	3	180	USA	North America	2011	Car	Clade_Ia
US.MA_82_ST180_Car_2011	LE4448_USA_MA_2011	LE4448	SRR6818208	SPARC/MA	3	180	USA	North America	2011	Car	Clade_Ia
US.MA_83_ST180_Car_2011	MD5403_USA_MA_2011	MD5403	SRR6818039	SPARC/MA	3	180	USA	North America	2011	Car	Clade_II
US.MA_84_ST180_Car_2011	MD5407_USA_MA_2011	MD5407	SRR6818435	SPARC/MA	3	180	USA	North America	2011	Car	Clade_II
US.MA_85_ST180_Car_2011	ND6401_USA_MA_2011	ND6401	SRR6818287	SPARC/MA	3	180	USA	North America	2011	Car	Clade_II
US.MA_86_ST180_Car_2011	NP7487_USA_MA_2011	NP7487	SRR6817907	SPARC/MA	3	180	USA	North America	2011	Car	Clade_II
US.MA_87_ST180_Car_2011	NP7513_USA_MA_2011	NP7513	SRR6817901	SPARC/MA	3	180	USA	North America	2011	Car	Clade_II
US.MA_88_ST180_Car_2011	NP7536_USA_MA_2011	NP7536	SRR6817711	SPARC/MA	3	180	USA	North America	2011	Car	Clade_II
US.MA_89_ST180_Car_2011	PT8465_USA_MA_2011	PT8465	SRR6817889	SPARC/MA	3	180	USA	North America	2011	Car	Clade_Ia
